# Supplementary material for: Observed Changes in the Frequency, Intensity, and Spatial Patterns of Nine Natural Hazards in the United States from 2000 to 2019
Source: Sustainability. Author manuscript; Available in PMC 2023 Mar 31. (PMC9461684; doi:10.3390/su14074158)
Supplement: Supplement1 [file NIHMS1831416-supplement-Supplement1.zip]

Archive with 1 entries (1 files):
- sustainability-1629926-supplementary.pdf
